# Supplementary material for: Liver Fibrosis Regression and Associated Factors in HCV Patients Treated with Direct-Acting Antiviral Agents
Source: Life (Basel). 2023 Sep 5;13(9):1872. doi: 10.3390/life13091872 (PMC10533124; doi:10.3390/life13091872)
Supplement: Supplementary file 1 [file life-13-01872-s001.zip]

Archive with 1 entries (1 files):
- life-2598295-supplementary.pdf
